# Supplementary material for: Genetic diversity of Mycobacterium tuberculosis isolates from Beijing, China assessed by Spoligotyping, LSPs and VNTR profiles
Source: BMC Infect Dis. 2012 Dec 23;12:372. doi: 10.1186/1471-2334-12-372 (PMC3583687; doi:10.1186/1471-2334-12-372)
Supplement: Additional file 1: Table S1 — Results for the 22 VNTR loci, spoligotyping, LSP and NTF analyses of the 260 strains isolated in Beijing, China in 2009. [file 1471-2334-12-372-S1.xlsx]

## Sheet: Sheet1
Code	ETRA	ETRB	ETRC	ETRD	ETRE	MIRU10	MIRU16	MIRU23	MIRU26	MIRU27	MIRU39	MIRU40	Mtub21	Mtub30	Mtub39	Qub11a	Qub11b	Qub18	Qub26	Qub4156c	Mtub04	VNTR3820	1s	2s	3s	4s	5s	6s	7s	8s	9s	10s	11s	12s	13s	14s	15s	16s	17s	18s	19s	20s	21s	22s	23s	24s	25s	26s	27s
BCG																							1	1	0	1	1	1	1	1	0	1	1	1	1	1	1	0	1	1	1	1	1	1	1	1	1	1	1
BJ09001	3	2	4	3	5	3	3	5	7	3	3	3	5	4	6	6	5	9	8	3	5	16	0	0	0	0	0	0	0	0	0	0	0	0	0	0	0	0	0	0	0	0	0	0	0	0	0	0	0
BJ09002	4	2	4	3	5	2	2	5	7	3	3	3	5	4	4	6	5	9	8	3	5	15	0	0	0	0	0	0	0	0	0	0	0	0	0	0	0	0	0	0	0	0	0	0	0	0	0	0	0
BJ09004	4	2	4	3	5	3	3	5	7	3	3	3	5	2	4	6	6	6	8	3	5	15	0	0	0	0	0	0	0	0	0	0	0	0	0	0	0	0	0	0	0	0	0	0	0	0	0	0	0
BJ09005	3	1	4	3	3	2	3	5	5	3	2	3	3	2	4	6	3	6	7	3	1	4	1	1	1	1	1	0	0	1	1	1	1	1	1	1	1	1	1	1	1	1	1	1	1	1	1	1	1
BJ09007	4	2	4	3	5	3	3	5	7	3	3	4	5	4	4	6	5	9	7	3	5	15	0	0	0	0	0	0	0	0	0	0	0	0	0	0	0	0	0	0	0	0	0	0	0	0	0	0	0
BJ09008	4	2	4	3	5	3	3	5	7	3	3	3	5	4	4	9	6	8	9	3	5	15	0	0	0	0	0	0	0	0	0	0	0	0	0	0	0	0	0	0	0	0	0	0	0	0	0	0	0
BJ09009	4	2	4	3	5	3	3	5	7	3	3	3	5	4	4	9	6	8	9	3	5	15	0	0	0	0	0	0	0	0	0	0	0	0	0	0	0	0	0	0	0	0	0	0	0	0	0	0	0
BJ09013	4	2	4	1	5	3	3	5	8	3	3	3	5	4	4	6	5	7	4	3	5	15	0	0	0	0	0	0	0	0	0	0	0	0	0	0	0	0	0	0	0	0	0	0	0	0	0	0	0
BJ09014		2	4	3	5	4	3	5	7	3	3	3	4	4	2			8	8	4	4	9	0	0	0	0	0	0	0	0	0	0	0	0	0	0	0	0	0	0	0	0	0	0	0	0	0	0	0
BJ09015		2	4	3	5	4	3	5	7	3	3	3	4	4	2		7	8	8	4	4	9	0	0	0	0	0	0	0	0	0	0	0	0	0	0	0	0	0	0	0	0	0	0	0	0	0	0	0
BJ09016	4	2	4	3	5	3	3	5	7	3	3	1	5	4	4	6	4	10	8	3	5	15	0	0	0	0	0	0	0	0	0	0	0	0	0	0	0	0	0	0	0	0	0	0	0	0	0	0	0
BJ09017	4	2	4	3	4	3	3	5	7	3	3	5	5	4	4	9	5	9	8	3	5	15	0	0	0	0	0	0	0	0	0	0	0	0	0	0	0	0	0	0	0	0	0	0	0	0	0	0	0
BJ09020	3	2	4	3	3	3	2	3	5	3	2	4	2	2	4	6	4	6	5	3	3	4	1	1	1	1	1	1	1	1	1	1	1	1	1	1	1	1	1	1	1	1	1	1	1	1	1	1	1
BJ09021	3	1	4	3	3	2	3	5	5	3	2	3	3	2	4			2	7	3	1	8	1	1	1	1	1	0	1	1	1	1	1	0	0	0	0	0	0	0	0	0	0	0	0	0	0	0	0
BJ09023	4	2	4	3	5	4	3	5	7	3	3	3	5	4	4	9	6	9	8	3	5	14	0	0	0	0	0	0	0	0	0	0	0	0	0	0	0	0	0	0	0	0	0	0	0	0	0	0	0
BJ09024	4	2	4	3	5	4	3	5	7	3	3	3	5	4	4	9	6	9	8	3	5	14	0	0	0	0	0	0	0	0	0	0	0	0	0	0	0	0	0	0	0	0	0	0	0	0	0	0	0
BJ09025	3	2	4	3	3	4	1	5	1	3	2	2	3	4	4	8	1	9	6	4	4	4	1	1	1	1	1	1	1	1	1	1	1	1	1	1	1	1	1	1	1	1	1	1	1	1	1	1	1
BJ09026	4	2	4	3	5	3	3	5	7	2	2	2	5	4	4	9	6	9	8	3	5	13	0	0	0	0	0	0	0	0	0	0	0	0	0	0	0	0	0	0	0	0	0	0	0	0	0	0	0
BJ09027	4	2	4	3	5	3	3	5	7	3	3	3	5	4	4	6	5	9	8	3	5	16	0	0	0	0	0	0	0	0	0	0	0	0	0	0	0	0	0	0	0	0	0	0	0	0	0	0	0
BJ09029	4	2	4	3	5	3	3	5	7	3	3	3	5	4	4	8	6	8	4	3	5	16	0	0	0	0	0	0	0	0	0	0	0	0	0	0	0	0	0	0	0	0	0	0	0	0	0	0	0
BJ09030	0	2	4	5	3	2	3	5	5	2	2	2	1	2	2			1	4	3	5	4	1	1	1	1	1	1	1	1	1	1	1	1	1	0	0	0	0	0	0	0	0	0	0	0	1	1	1
BJ09031	4	2	4	3	5	3	3	5	7	3	3	3	5	4	4	9	5	8	9	3	5	15	0	0	0	0	0	0	0	0	0	0	0	0	0	0	0	0	0	0	0	0	0	0	0	0	0	0	0
BJ09032	4	2	4	3	6	3	3	5	7	3	3	3	5	4	4	9	5	9	7	3	5	15	0	0	0	0	0	0	0	0	0	0	0	0	0	0	0	0	0	0	0	0	0	0	0	0	0	0	0
BJ09033	4	2	4	3	5	3	3	5	7	3	3	3	5	4	4	9	6	6	8	3	5	15	0	0	0	0	0	0	0	0	0	0	0	0	0	0	0	0	0	0	0	0	0	0	0	0	0	0	0
BJ09034	4	2	4	3	5	3	3	5	7	3	3	3	5	4	4	9	6	6	8	3	5	15	0	0	0	0	0	0	0	0	0	0	0	0	0	0	0	0	0	0	0	0	0	0	0	0	0	0	0
BJ09037	4	2	4	3	5	3	3	5	6	3	3	3	5	4	5	9	6	9	8	3	5	16	0	0	0	0	0	0	0	0	0	0	0	0	0	0	0	0	0	0	0	0	0	0	0	0	0	0	0
BJ09039	4	2	4	3	5	3	3	6	7	3	3	3	5	4	4	7	6	9	8	3	5	15	0	0	0	0	0	0	0	0	0	0	0	0	0	0	0	0	0	0	0	0	0	0	0	0	0	0	0
BJ09040	4	2	4	3	5	3	3	6	7	3	3	3	5	4	4	7	6	9	8	3	5	15	0	0	0	0	0	0	0	0	0	0	0	0	0	0	0	0	0	0	0	0	0	0	0	0	0	0	0
BJ09041		2	4	4	3	2	3	5	3	2	2	2	1	2	2			1	4	3	3	4	1	1	1	1	1	1	1	1	1	1	1	1	1	0	0	0	0	0	0	0	0	0	0	0	1	1	1
BJ09042	4	2	4	3	5	3	3	5	7	3	3	3	4	4	4	9	7	10	7	5	5	14	0	0	0	0	0	0	0	0	0	0	0	0	0	0	0	0	0	0	0	0	0	0	0	0	0	0	0
BJ09044	4	2	4	1	5	3	3	5	7	3	3	3	5	4	4	6	5	7	8	3	5	15	0	0	0	0	0	0	0	0	0	0	0	0	0	0	0	0	0	0	0	0	0	0	0	0	0	0	0
BJ09045	4	2	4	3	5	3	3	5	7	3	2	3	5	4	4	9	6	9	7	3	5	13	0	0	0	0	0	0	0	0	0	0	0	0	0	0	0	0	0	0	0	0	0	0	0	0	0	0	0
BJ09046	2	1	4	3	3	2	3	5	5	3	2	3	3	2	5	6	3	6	7	3	3	6	1	1	1	1	1	1	1	1	1	1	1	1	1	1	1	1	1	1	1	1	1	1	1	1	1	1	1
BJ09047	3	2	4	3	5	3	3	5	7	3	3	3	3	4	4	6	5	9	8	3	5	15	0	0	0	0	0	0	0	0	0	0	0	0	0	0	0	0	0	0	0	0	0	0	0	0	0	0	0
BJ09048	3	2	4	3	5	3	3	5	7	3	3	3	3	4	4	6	5	9	8	3	5	15	0	0	0	0	0	0	0	0	0	0	0	0	0	0	0	0	0	0	0	0	0	0	0	0	0	0	0
BJ09049	4	2	4	5	3	2	3	5	6	2	2	2	1	2	2	6	4	1	8	3	5	4	1	1	1	1	1	1	1	1	1	1	0	1	1	1	1	1	1	1	1	1	1	1	1	1	1	1	1
BJ09050	4	2	4	5	3	2	3	5	6	2	2	2	1	2	2	6	4	1	8	3	5	4	1	1	1	1	1	1	1	1	1	1	0	1	1	1	1	1	1	1	1	1	1	1	1	1	1	1	1
BJ09051	4	2	4	5	3	2	2	5	3	2	2	3	1	2	2	6	3	1	8	3	6	4	1	1	1	1	1	1	1	1	1	1	1	1	0	1	1	1	1	1	1	1	1	1	1	1	1	1	1
BJ09052	4	2	4	5	3	2	2	5	3	2	2	3	1	2	2	6	3	1	8	3	6	4	1	1	1	1	1	1	1	1	1	1	1	1	0	1	1	1	1	1	1	1	1	1	1	1	1	1	1
BJ09053	4	2	4	3	5	2	3	5	7	3	3	3	5	4	4	9	7	9	11	5	5	11	0	0	0	0	0	0	0	0	0	0	0	0	0	0	0	0	0	0	0	0	0	0	0	0	0	0	0
BJ09054	4	2	4	3	5	2	3	5	7	3	3	3	5	4	4		7	9	11	5	5	11	0	0	0	0	0	0	0	0	0	0	0	0	0	0	0	0	0	0	0	0	0	0	0	0	0	0	0
BJ09056	4	2	4	3	5	3	3	6	4	3	3	3	4	4	4	9	6	11	9	3	5	13	0	0	0	0	0	0	0	0	0	0	0	0	0	0	0	0	0	0	0	0	0	0	0	0	0	0	0
BJ09057	4	2	4	3	5	3	3	6	4	3	3	3	4	4	4	9	6	11	9	3	5	13	0	0	0	0	0	0	0	0	0	0	0	0	0	0	0	0	0	0	0	0	0	0	0	0	0	0	0
BJ09058	4	2	4	3	5	3	3	3	7	3	3	3	5	4	4		6	8	8	3	5	15	0	0	0	0	0	0	0	0	0	0	0	0	0	0	0	0	0	0	0	0	0	0	0	0	0	0	0
BJ09059	4	2	4	3	5	3	3	3	7	3	3	3	5	4	4		6	8	8	3	5	15	0	0	0	0	0	0	0	0	0	0	0	0	0	0	0	0	0	0	0	0	0	0	0	0	0	0	0
BJ09060	4	2	4	3	2	3	3	5	7	3	3	3	4	4	4	9	7	11	7	5	5	16	0	0	0	0	0	0	0	0	0	0	0	0	0	0	0	0	0	0	0	0	0	0	0	0	0	0	0
BJ09061	4	2	4	3	2	3	3	5	7	3	3	3	4	4	4	9	7	9	7	5	5		0	0	0	0	0	0	0	0	0	0	0	0	0	0	0	0	0	0	0	0	0	0	0	0	0	0	0
BJ09063	4	1	4	3	5	1	3	5	7	3	3	3	3	3	4	11	7	9	8		5	14	0	0	0	0	0	0	0	0	0	0	0	0	0	0	0	0	0	0	0	0	0	0	0	0	0	0	0
BJ09064	4	2	4	3	5	3	3	5	7	3	3	3	5	4	4	9	6	6	8	3	5	15	0	0	0	0	0	0	0	0	0	0	0	0	0	0	0	0	0	0	0	0	0	0	0	0	0	0	0
BJ09065	4	2	4	3	5	3	3	5	7	3	3	3	5	4	4	9	6	9	8		5	15	0	0	0	0	0	0	0	0	0	0	0	0	0	0	0	0	0	0	0	0	0	0	0	0	0	0	0
BJ09066	4	2	4	3	5	3	3	5	7	3	3	3	5	4	4	9	6	8	8	3	3	16	0	0	0	0	0	0	0	0	0	0	0	0	0	0	0	0	0	0	0	0	0	0	0	0	0	0	0
BJ09067	4	2	4	3	5	3	3	5	7	3	3	3	5	4	4	9	6	8	8	3	3	16	0	0	0	0	0	0	0	0	0	0	0	0	0	0	0	0	0	0	0	0	0	0	0	0	0	0	0
BJ09068	3	1	4	3	3	2	3	5	5	3	2	2	3	2	4	6	2	8	7	3	5		1	1	1	1	1	1	1	1	1	1	1	1	1	1	1	1	1	1	1	1	1	1	1	1	1	1	1
BJ09069	4	2	4	3	5	1	3	5	6	3	3	3	4	2	4	10	5	6	8		4	15	0	0	0	0	0	0	0	0	0	0	0	0	0	0	0	0	0	0	0	0	0	0	0	0	0	0	0
BJ09071	3	2	4	3	5	3	3	5	7	3	3	3	5	4	4	6	5	10	8	3	5	15	0	0	0	0	0	0	0	0	0	0	0	0	0	0	0	0	0	0	0	0	0	0	0	0	0	0	0
BJ09072	3	2	4	3	5	3	3	5	7	3	3	3	5	4	4	6	5	10	8	3	5	15	0	0	0	0	0	0	0	0	0	0	0	0	0	0	0	0	0	0	0	0	0	0	0	0	0	0	0
BJ09073	4	2	4	3	6	3	3	5	7	3	3	3	5	4	4	9	6	9	7	3	5	15	0	0	0	0	0	0	0	0	0	0	0	0	0	0	0	0	0	0	0	0	0	0	0	0	0	0	0
BJ09074	4	2	4	3	6	3	3	5	7	3	3	3	5	4	4	9	6	6	7	3	5	15	0	0	0	0	0	0	0	0	0	0	0	0	0	0	0	0	0	0	0	0	0	0	0	0	0	0	0
BJ09075	4	2	4	3	5	3	3	5	3	3	3	3	5	4	4	9	6	7	6	3	3	16	0	0	0	0	0	0	0	0	0	0	0	0	0	0	0	0	0	0	0	0	0	0	0	0	0	0	0
BJ09076	4	2	4	3	5	3	3	5	7	3	2	3	5	4	4	6	5	9	6	3	5	13	0	0	0	0	0	0	0	0	0	0	0	0	0	0	0	0	0	0	0	0	0	0	0	0	0	0	0
BJ09077	4	2	4	3	5	2	3	5	7	3	3	3	4	4	4	9	6	7	8		3		0	0	0	0	0	0	0	0	0	0	0	0	0	0	0	0	0	0	0	0	0	0	0	0	0	0	0
BJ09078	3	2	4	3	3	5	1	5	1	3	2	2	4	4	4	8	1	9	10	4	5	9	1	1	1	1	1	1	1	1	1	1	1	1	1	1	1	1	1	1	1	1	1	1	1	1	1	1	1
BJ09079	3	2	4	3	3	5	1	5	1	3	2	2	4	4	4	8	1	9	10	4	5	9	1	1	1	1	1	1	1	1	1	1	1	1	1	1	1	1	1	1	1	1	1	1	1	1	1	1	1
BJ09080	4	2	4	3	5	3	3	5	7	2	2	3	4	4	4	9	6	9	8	3	5	13	0	0	0	0	0	0	0	0	0	0	0	0	0	0	0	0	0	0	0	0	0	0	0	0	0	0	0
BJ09081		2	4	3	5	4	3	5	6	3	3	3	4	4	5	9	6	5	6	4	4	10	0	0	0	0	0	0	0	0	0	0	0	0	0	0	0	0	0	0	0	0	0	0	0	0	0	0	0
BJ09082	4	2	4	2	5	3	3	5	5	3	3	3	4	4	4	9	7	10	10	5	5	13	0	0	0	0	0	0	0	0	0	0	0	0	0	0	0	0	0	0	0	0	0	0	0	0	0	0	0
BJ09083	3	1	4	2	3	2		5	4	3	2	4	4	2	4	6	4	9	7	3	3	6	1	1	1	1	1	1	1	1	1	1	1	1	1	1	1	1	1	1	1	1	1	1	1	1	1	1	1
BJ09084	4	2	4	3	5	3		5	7	3	3	3	5	4	4	9	6	9	8	3	5	14	0	0	0	0	0	0	0	0	0	0	0	0	0	0	0	0	0	0	0	0	0	0	0	0	0	0	0
BJ09085	4	2	4	3	5	3			7	3	3	3	5	4	4	9	5	9	10	3	5	15	0	0	0	0	0	0	0	0	0	0	0	0	0	0	0	0	0	0	0	0	0	0	0	0	0	0	0
BJ09086	3	2	4	3	5	3		2	7	3	3	3	5	4	4	6	5	9	4	3	5	15	0	0	0	0	0	0	0	0	0	0	0	0	0	0	0	0	0	0	0	0	0	0	0	0	0	0	0
BJ09087	4	2	4	3	5	3		6	7	3	3	3	5	4	5	9	4	9	8	4	4	8	0	0	0	0	0	0	0	0	0	0	0	0	0	0	0	0	0	0	0	0	0	0	0	0	0	0	0
BJ09088	3	1	4	3	3	2	3	5		3	2	3	3	2		6	2	6	7		3	4	1	1	1	1	1	1	1	1	1	1	1	1	1	1	1	1	1	1	1	1	1	1	1	1	1	1	1
BJ09089	4	2	4	3	5	3	3	5	7	3	3	3	5	4	4	9	5	9	7	3	5	12	0	0	0	0	0	0	0	0	0	0	0	0	0	0	0	0	0	0	0	0	0	0	0	0	0	0	0
BJ09090	4	2	4	3	5	3	3	5	5	3	4	2	4	4	4	9	7	5		3	5	13	0	0	0	0	0	0	0	0	0	0	0	0	0	0	0	0	0	0	0	0	0	0	0	0	0	0	0
BJ09091	4	2	4	3	5	3	3	5	7	3	3	3	5	4	4	9	6	10	8	3	5	22	0	0	0	0	0	0	0	0	0	0	0	0	0	0	0	0	0	0	0	0	0	0	0	0	0	0	0
BJ09093	3	2	4	3	5	3	3	5	7	3	3	3	5	4	4	6	5	10	8	3	5		0	0	0	0	0	0	0	0	0	0	0	0	0	0	0	0	0	0	0	0	0	0	0	0	0	0	0
BJ09094	4	2	4	1	5	3	3	5	7	3	3	3	5	4	4	6	5	9	8	3	5		0	0	0	0	0	0	0	0	0	0	0	0	0	0	0	0	0	0	0	0	0	0	0	0	0	0	0
BJ09095	4	2	4	3	5	3	3	5	7	3	3	3	4	4	4	6	5	1	8	3	4	13	0	0	0	0	0	0	0	0	0	0	0	0	0	0	0	0	0	0	0	0	0	0	0	0	0	0	0
BJ09096	4	2	4	3	5	3	3	5	7	4	3	3	5	4	4	6	1	9	8	3	5	15	0	0	0	0	0	0	0	0	0	0	0	0	0	0	0	0	0	0	0	0	0	0	0	0	0	0	0
BJ09097	4	2	4	3	5	3	3	5	7	3	3	3	3	4	4	6	5	9	8	3	5	15	0	0	0	0	0	0	0	0	0	0	0	0	0	0	0	0	0	0	0	0	0	0	0	0	0	0	0
BJ09098	4	2	4	3	5	3	3	5	7	3	3	3	5	4	4	9	7	9	8	3	5	14	0	0	0	0	0	0	0	0	0	0	0	0	0	0	0	0	0	0	0	0	0	0	0	0	0	0	0
BJ09099	4	2	4		5	3	3	5	6	3	3		5	4	4	6	4	9	8	3	5	15	0	0	0	0	0	0	0	0	0	0	0	0	0	0	0	0	0	0	0	0	0	0	0	0	0	0	0
BJ09100	4	2	4	3	5	3	2	5	5	3	3	3	5	4	4	9	6	9	8	3	5		0	0	0	0	0	0	0	0	0	0	0	0	0	0	0	0	0	0	0	0	0	0	0	0	0	0	0
BJ09101	3	1	4	4	3	2		5	4	3	2	5	3	2	4	0	3	9	6	3	3	6	1	1	1	1	1	1	1	1	1	1	1	1	1	1	1	1	1	1	1	1	1	1	1	1	1	1	1
BJ09102	2	2	4		3	2	3	5	5	2	2	4	1	2	2	6	6	1		3	4	6	1	1	1	1	1	1	1	1	1	1	1	1	0	0	0	0	0	0	0	0	0	0	0	0	0	0	1
BJ09103	3	2	4	3	5	4			1	3	2	2	3	4	4	8	1	5	6	4	4	7	1	1	1	1	0	1	1	1	1	1	1	1	1	1	1	1	1	1	1	1	1	1	1	1	1	1	1
BJ09104	4	2	4	3	3	3		5	7	3	3	3	5	4	4	9	6	9	10	3	5	15	0	0	0	0	0	0	0	0	0	0	0	0	0	0	0	0	0	0	0	0	0	0	0	0	0	0	0
BJ09105	4	2	4	3	5	3		5	7	3	1	3	5	4	4	9	6	9	6	3	5	15	0	0	0	0	0	0	0	0	0	0	0	0	0	0	0	0	0	0	0	0	0	0	0	0	0	0	0
BJ09106	4	2	4	3		2	3	5	6	3	3	3	5	4	4	6	6	8	8	3	5	16	0	0	0	0	0	0	0	0	0	0	0	0	0	0	0	0	0	0	0	0	0	0	0	0	0	0	0
BJ09107	4	2	4	1	5	3	3	5	7	3	3	3	6	4	4	6	5	7	9	3	5	14	0	0	0	0	0	0	0	0	0	0	0	0	0	0	0	0	0	0	0	0	0	0	0	0	0	0	0
BJ09108	4	2	4	3	3	3	3	5	8	3	3	3	5	2	4	6	5	9	10	3	5		0	0	0	0	0	0	0	0	0	0	0	0	0	0	0	0	0	0	0	0	0	0	0	0	0	0	0
BJ09109	3	1	4	2	5	2	3	5	3	3	2	5	3	2	4	6	3	6	8	3	3	6	1	1	1	1	1	1	1	1	1	1	1	1	1	1	1	1	1	1	1	1	1	1	1	1	1	1	1
BJ09110	4	2	4	3		3	3	5	7	3	3	3	5	4	4	9	6	9	7	3	5		0	0	0	0	0	0	0	0	0	0	0	0	0	0	0	0	0	0	0	0	0	0	0	0	0	0	0
BJ09111	4	2	4	3	3	3	3	5	7	3	3	3	5	4	4	9	5	9	8	3	5	16	0	0	0	0	0	0	0	0	0	0	0	0	0	0	0	0	0	0	0	0	0	0	0	0	0	0	0
BJ09112	4	2	4	3	3	3	2	5	7	3	3	3	5	4	4	9	6	9	8	3	5	14	0	0	0	0	0	0	0	0	0	0	0	0	0	0	0	0	0	0	0	0	0	0	0	0	0	0	0
BJ09113	4	2	4	3	5	3	3	5	7	3	3	3	5	4	4	9	8	7	7	0	5	15	0	0	0	0	0	0	0	0	0	0	0	0	0	0	0	0	0	0	0	0	0	0	0	0	0	0	0
BJ09114	2	1	4	3	3	2	3	5	5	3	2	3	3	2	5	6	3	6	7	3	3	6	1	1	1	1	1	1	1	1	1	1	1	1	1	1	1	1	1	1	1	1	1	1	1	1	1	1	1
BJ09115	3	2	4	3	6	3	3	5	7	3	3	3	5	4	4	6	5	9	8	3	5	15	0	0	0	0	0	0	0	0	0	0	0	0	0	0	0	0	0	0	0	0	0	0	0	0	0	0	0
BJ09116	3	2	4	3	5	3	3	5	7	3	3	3	5	4	4	6	2	9	8	3	5	15	0	0	0	0	0	0	0	0	0	0	0	0	0	0	0	0	0	0	0	0	0	0	0	0	0	0	0
BJ09117	4	2	4	3	5	3	3	5	7	3	3	3	5	4	4	9	6	8	8	3	5	15	0	0	0	0	0	0	0	0	0	0	0	0	0	0	0	0	0	0	0	0	0	0	0	0	0	0	0
BJ09118	4	2	4	1	4	3	3	5	7	3	3	3	5	4	4	6	5	7	8	3	5		0	0	0	0	0	0	0	0	0	0	0	0	0	0	0	0	0	0	0	0	0	0	0	0	0	0	0
BJ09119	4	2	4	3	5	3		5	7	3	3	3	5	4	5	8	6	9	8	3	5	16	0	0	0	0	0	0	0	0	0	0	0	0	0	0	0	0	0	0	0	0	0	0	0	0	0	0	0
BJ09120	4	2	4	3	5	3	3	5	7	3	3	3	5	4	4	9	6	9	8	3	5	14	0	0	0	0	0	0	0	0	0	0	0	0	0	0	0	0	0	0	0	0	0	0	0	0	0	0	0
BJ09121	4	2	4	3	3	3	3	5	7	3	3	3	5	4	4	6	5	9	8	3	5	16	0	0	0	0	0	0	0	0	0	0	0	0	0	0	0	0	0	0	0	0	0	0	0	0	0	0	0
BJ09122	4	2	4	5	5	2	3	4	3	2	2	2	1	2	2			1		3	6	2	1	1	1	1	1	1	1	1	1	1	1	1	1	0	0	0	0	0	0	0	0	0	0	0	0	0	0
BJ09123	4	2	4	3	2	3	3	5	7	3	4	3	5	4	4	6	5	9	8	3	5	16	0	0	0	0	0	0	0	0	0	0	0	0	0	0	0	0	0	0	0	0	0	0	0	0	0	0	0
BJ09124	4	1	4	3	3	3	3	5	7	3	3	4	5	4	4	6	5	9	8	3	5	16	0	0	0	0	0	0	0	0	0	0	0	0	0	0	0	0	0	0	0	0	0	0	0	0	0	0	0
BJ09125	4	2	4	3	5	3			7	3	3	3	5	4	4	7	6	9	8	3	5		0	0	0	0	0	0	0	0	0	0	0	0	0	0	0	0	0	0	0	0	0	0	0	0	0	0	0
BJ09127	4	2	4	3	5	3	3	5	7	3	3	3	5	4	4	6	5	9	8	3	5	21	0	0	0	0	0	0	0	0	0	0	0	0	0	0	0	0	0	0	0	0	0	0	0	0	0	0	0
BJ09128	4	2	4	3	6	3	3	5	7	3	3	3	6	4	4			7	10	3	5	15	0	0	0	0	0	0	0	0	0	0	0	0	0	0	0	0	0	0	0	0	0	0	0	0	0	0	0
BJ09129	3	2	4	3	5	3	3	5	7	3	3	3	4	4	4	6	5	7	8	3	5	15	0	0	0	0	0	0	0	0	0	0	0	0	0	0	0	0	0	0	0	0	0	0	0	0	0	0	0
BJ09130	4	2	4	3	5	3	3	5	7	3	3	2	5	4	4	10	4	9	8	3	5	15	0	0	0	0	0	0	0	0	0	0	0	0	0	0	0	0	0	0	0	0	0	0	0	0	0	0	0
BJ09131	4	2	4	1	5	3	3	5	7	3	3	3	5	2	4		6	9	8	3	5	13	0	0	0	0	0	0	0	0	0	0	0	0	0	0	0	0	0	0	0	0	0	0	0	0	0	0	0
BJ09132	4	2	4	1	5	3	3	5	7	3	2	3	5	4	4	6	5	6	8	3	3	15	0	0	0	0	0	0	0	0	0	0	0	0	0	0	0	0	0	0	0	0	0	0	0	0	0	0	0
BJ09133	4	2	4	3	5	3	3	5	7	3	4	3	5	4	4	9	6	9	8	3	5	15	0	0	0	0	0	0	0	0	0	0	0	0	0	0	0	0	0	0	0	0	0	0	0	0	0	0	0
BJ09134		2	4	3	5	3	3	5	7	3	3	3	5	4	4	8	6	8	4	3	5	16	0	0	0	0	0	0	0	0	0	0	0	0	0	0	0	0	0	0	0	0	0	0	0	0	0	0	0
BJ09135	4	2	4	3	5	3	3	5	7	3	3	5	5	4	4	9	4	9	8	3	5	15	0	0	0	0	0	0	0	0	0	0	0	0	0	0	0	0	0	0	0	0	0	0	0	0	0	0	0
BJ09136	4	2	4	3	5	3	3	5	7	3	3	3	4	4	4	6	5	9	8	3	4	13	0	0	0	0	0	0	0	0	0	0	0	0	0	0	0	0	0	0	0	0	0	0	0	0	0	0	0
BJ09137	4	2	4	3	5	3	3	5	6	3	3	3	4	4	4	9	6		7	4	4	6	0	0	0	0	0	0	0	0	0	0	0	0	0	0	0	0	0	0	0	0	0	0	0	0	0	0	0
BJ09138	4	2	4	3	5	3	3	5	5	3	3	3	4	4	4	9	6	10	10	3	5	11	0	0	0	0	0	0	0	0	0	0	0	0	0	0	0	0	0	0	0	0	0	0	0	0	0	0	0
BJ09139	4	2	4	3	5	3	3	5	7	3	3	3	5	4	4	9	6	9	8	3	5	13	0	0	0	0	0	0	0	0	0	0	0	0	0	0	0	0	0	0	0	0	0	0	0	0	0	0	0
BJ09141		2	4	3	5	3	3	5	8	3	3	3	5	4	4	9	6	9	6	3	5	8	0	0	0	0	0	0	0	0	0	0	0	0	0	0	0	0	0	0	0	0	0	0	0	0	0	0	0
BJ09142	3	2	4	3	2	5	1	5	1	3	2	2	3	4	4	8	1	9	7	4	4	8	1	1	1	1	1	1	1	1	1	1	1	1	1	1	1	1	1	1	1	1	1	1	1	1	1	1	1
BJ09143		2	4	3	5	3	4	5	7	3	3	3		4		9	5	9	8	3	5	15	0	0	0	0	0	0	0	0	0	0	0	0	0	0	0	0	0	0	0	0	0	0	0	0	0	0	0
BJ09144		2	4	3	5	3	4	5	7	3	3	3	5	4	4	9	6	9	8	3	5	15	0	0	0	0	0	0	0	0	0	0	0	0	0	0	0	0	0	0	0	0	0	0	0	0	0	0	0
BJ09145	2	1	4	3	5	2	3	5	5	3	2	3	3	2	5	6	3	6	7	3	3	6	1	1	1	1	1	1	1	1	1	1	1	1	1	1	1	1	1	1	1	1	1	1	1	1	1	1	1
BJ09146	4	2	4	3	5	3	3	5	7	3	3	3	5	4	4	9	6	9	1	3	5	14	0	0	0	0	0	0	0	0	0	0	0	0	0	0	0	0	0	0	0	0	0	0	0	0	0	0	0
BJ09151	3	1	4	3	5	2	2	5	5	3	2	4	3	2	4	2	4	5		3	2	6	1	1	1	1	1	1	1	1	1	1	1	1	1	1	1	1	1	1	1	0	0	0	0	0	0	1	1
BJ09153	4	2	4	1	2	3	3	5	7	3	3	3	5	4	4	6	5	7	8	3	5	15	0	0	0	0	0	0	0	0	0	0	0	0	0	0	0	0	0	0	0	0	0	0	0	0	0	0	0
BJ09157	3	2	4	5	5	1	2	5	5	2	2	2	1	2	2	3	4	1	5		5	4	1	1	1	1	1	1	1	1	1	1	1	1	1	1	1	1	1	1	1	1	1	1	1	1	1	1	1
BJ09158	3	2	4	3	5	4	1	5	1	3	2	2	3	4	4	8	1	6	6	4	4	5	1	1	1	1		1	1	1	1	1	1	1	1	1	1	1	1	1	1	1	1	1	1	1	1	1	1
BJ09159	4	2	4	3	5	1	3	5	7	3	3	3	5	4	4	3	6	5	5	3	5	19	0	0	0	0	0	0	0	0	0	0	0	0	0	0	0	0	0	0	0	0	0	0	0	0	0	0	0
BJ09163	4	2	4	3	5	3	3	5	7	3	3	3	4	4	4	9	6	10	10	4	4	10	0	0	0	0	0	0	0	0	0	0	0	0	0	0	0	0	0	0	0	0	0	0	0	0	0	0	0
BJ09177	4	2	4	3	5	3	3	5	7	3	3	3	5	4	4	9	6	9	9	3	5	15	0	0	0	0	0	0	0	0	0	0	0	0	0	0	0	0	0	0	0	0	0	0	0	0	0	0	0
BJ09179	4	2	4	3	3	3	3	5	8	3	2	3	5	4	4	9	6	9	8	3	5	15	0	0	0	0	0	0	0	0	0	0	0	0	0	0	0	0	0	0	0	0	0	0	0	0	0	0	0
BJ09180	2	1	4	3	5	2	2	5	5	3	2	3	3	2	4	6	3	6	6	2	4	6	1	1	1	1	1	1	1	1	1	1	1	1	1	1	1	1	1	1	1	1	1	1	0	0	1	1	1
BJ09181	4	2	4	3	5	3	3	5	7	3	4	3	4	4	5	9	6	10	7	4	2	14	0	0	0	0	0	0	0	0	0	0	0	0	0	0	0	0	0	0	0	0	0	0	0	0	0	0	0
BJ09182	4	2	4	3	5	3	3	5	7	4	3	3	5	4	4	6	1	9	7	3	5	15	0	0	0	0	0	0	0	0	0	0	0	0	0	0	0	0	0	0	0	0	0	0	0	0	0	0	0
BJ09183	4	2	4	3	5	3				3	3	4	5	4	4	6	4	9	8	3	3	13	0	0	0	0	0	0	0	0	0	0	0	0	0	0	0	0	0	0	0	0	0	0	0	0	0	0	0
BJ09185	3	1	4	3	3	2	2	5	5	3	2	4	3	2	4	6	3	6	7		4	6	1	1	1	1	1	1	1	1	1	1	1	1	1	1	1	1	1	1	1	1	1	1	1	1	1	1	1
BJ09186	4	2	4	3	5	3	3	5	7	3	3	3	5	4	4	9	6	8	8	3	5	15	0	0	0	0	0	0	0	0	0	0	0	0	0	0	0	0	0	0	0	0	0	0	0	0	0	0	0
BJ09187	4	2	4	3	5	3	3	5	7	3	3	3	5	4	6	9	6	9	8	3	5	13	0	0	0	0	0	0	0	0	0	0	0	0	0	0	0	0	0	0	0	0	0	0	0	0	0	0	0
BJ09188	4	2	4	3	5	3	3	5	7	3	3	3	5	4	4	6	5	9	6	3	5	13	0	0	0	0	0	0	0	0	0	0	0	0	0	0	0	0	0	0	0	0	0	0	0	0	0	0	0
BJ09189	4	2	4	3	5	3	3	5	7	3	3	3	5	4	4	9	6	9	8	3	5	14	0	0	0	0	0	0	0	0	0	0	0	0	0	0	0	0	0	0	0	0	0	0	0	0	0	0	0
BJ09190	4	2	4	3	5	3	2	5	7	3	3	2	5	4	4	9	6	7	8	3	5	13	0	0	0	0	0	0	0	0	0	0	0	0	0	0	0	0	0	0	0	0	0	0	0	0	0	0	0
BJ09191	4	2	4	3	5	3	3	5	7	3	3	5	7	4	4	6	4	9	8	3	5	13	0	0	0	0	0	0	0	0	0	0	0	0	0	0	0	0	0	0	0	0	0	0	0	0	0	0	0
BJ09192	4	2	4	3	5	3	3	5	7	3	3	3	5	4	4	6	5	9	7	3	5	14	0	0	0	0	0	0	0	0	0	0	0	0	0	0	0	0	0	0	0	0	0	0	0	0	0	0	0
BJ09193	4	2	3	3	5	3	3	5	7	3	3	3	5	4	4	9	6	6	8	3	5	15	0	0	0	0	0	0	0	0	0	0	0	0	0	0	0	0	0	0	0	0	0	0	0	0	0	0	0
BJ09194	4	2	4	3	5	3	3	5	7	3	3	3	5	4	4	9	6	9	6	3	5	16	0	0	0	0	0	0	0	0	0	0	0	0	0	0	0	0	0	0	0	0	0	0	0	0	0	0	0
BJ09195	4	2	4	3	5	3	3	5	6	3	2	3	5	4	4	9	6	9	8	3	5	15	0	0	0	0	0	0	0	0	0	0	0	0	0	0	0	0	0	0	0	0	0	0	0	0	0	0	0
BJ09196	4	2	4	3	5	3	3	5	7	3	3	3	4	4	5	9	10	2	10	4	4	10	0	0	0	0	0	0	0	0	0	0	0	0	0	0	0	0	0	0	0	0	0	0	0	0	0	0	0
BJ09197	4	2	3	3	5	3			7	3	3	3	1	4	4		5	9	10	3	4	20	0	0	0	0	0	0	0	0	0	0	0	0	0	0	0	0	0	0	0	0	0	0	0	0	0	0	0
BJ09198	4	2	4	3	5	3			7	3	3	3	4	4	4	9	7		7	5	5	15	0	0	0	0	0	0	0	0	0	0	0	0	0	0	0	0	0	0	0	0	0	0	0	0	0	0	0
BJ09199	4	2	4	5	3	2	2	5	2	3	2	2	1	2	2	6	3	1	10	3	4	2	1	1	1	1	1	1	1	1	1	1	1	1	1	1	1	1	1	1	1	1	1	1	1	1	1	1	1
BJ09200	4	2	4	3	5	3	2	5	7	3	3	1	5	4	4	6	5	9	10	3	5	15	0	0	0	0	0	0	0	0	0	0	0	0	0	0	0	0	0	0	0	0	0	0	0	0	0	0	0
BJ09201	2	1	4	3	3	2	3	5	5	3	2	3	3	2	5	6	3	6	7	3	3	6	1	1	1	1	1	1	1	1	1	1	1	1	1	1	1	1	1	1	1	1	1	1	1	1	1	1	1
BJ09202		2	4	5	3	2	3	5	6	3	3	2	1	2	2	2	4	1	3	3	4	6	1	1	1	1	1	1	1	1	1	1	1	1	1	1	1	1	1	1	1	1	1	1	1	1	1	1	1
BJ09203	4	2	4	1	5	3	3	5	5	3	3	3	5	4	4	6	5	7	8	3	5	15	0	0	0	0	0	0	0	0	0	0	0	0	0	0	0	0	0	0	0	0	0	0	0	0	0	0	0
BJ09204	3	1	4	3	3	2	2	5	5	3	2	4	3	2	4	2	4	5	7	3	2	6	1	1	1	1	1	1	1	1	1	1	1	1	1	1	1	1	1	1	1	0	0	0	0	0	0	1	1
BJ09206		2	4	5	3	2	3	5	5	2	2	2	1	2	2			1	5	3	5	4	1	1	1	1	1	1	1	1	1	1	1	1	1	0	0	0	0	0	0	0	0	0	0	0	1	1	1
BJ09207	3	2	4	4	3	2		5	4	2	2	2	1	2	2	6	5	1	10	3	5	4	1	1	1	1	1	1	1	1	1	1	1	1	1	1	1	1	1	1	1	1	1	1	1	1	1	1	1
BJ09208	3	1	4	3	4	2	2	5	5	3	2	3	3	2	3	6	4	6	11	3	3	6	1	1	1	1	1	1	1	1	1	1	1	1	1	1	1	1	1	1	1	1	1	1	1	1	1	1	1
BJ09209	4	2	4	3	5	3	3	5	7	3	3	3	5	4	4	9	6	9	8	3	5	14	0	0	0	0	0	0	0	0	0	0	0	0	0	0	0	0	0	0	0	0	0	0	0	0	0	0	0
BJ09210	2	1	4	3	3	2				3	2	3	3	2	5	6	3	6	7	3	3	6	1	1	1	1	1	1	1	1	1	1	1	1	1	1	1	1	1	1	1	1	1	1	1	1	1	1	1
BJ09211	4	2	4	2	5	2	3	5	6	2	3	3	5	4	4	9	6	9	8	3	5	13	0	0	0	0	0	0	0	0	0	0	0	0	0	0	0	0	0	0	0	0	0	0	0	0	0	0	0
BJ09212	4	2	4	3	5	3	3	5	6	3	3	3	5	4	4	9	6	9	7	3	4	22	0	0	0	0	0	0	0	0	0	0	0	0	0	0	0	0	0	0	0	0	0	0	0	0	0	0	0
BJ09213	4	2	4	3	5	3	3	5	7	3	3	3	5	4	4	7	6	9	8	3	5	16	0	0	0	0	0	0	0	0	0	0	0	0	0	0	0	0	0	0	0	0	0	0	0	0	0	0	0
BJ09214	4	2	4	3	5	3	3	5	7	3	3	3	5	4	4	9	5	9	8	3	5	16	0	0	0	0	0	0	0	0	0	0	0	0	0	0	0	0	0	0	0	0	0	0	0	0	0	0	0
BJ09215	4	2	4	1	5	3	3	5	7	3	3	3	6	4	4	6	5	7	10	3	5	14	0	0	0	0	0	0	0	0	0	0	0	0	0	0	0	0	0	0	0	0	0	0	0	0	0	0	0
BJ09216	4	2	4	3	5	4	3	6	7	3	3	3	5	4	5	9	6	9	8	3	5	13	0	0	0	0	0	0	0	0	0	0	0	0	0	0	0	0	0	0	0	0	0	0	0	0	0	0	0
BJ09217	4		4	3	5	3	4	5	7	3	3	3	5	4	4	9	6	9	8	3	6	13	0	0	0	0	0	0	0	0	0	0	0	0	0	0	0	0	0	0	0	0	0	0	0	0	0	0	0
BJ09218	4	2	4	3	5	3	3	5	7	3	3	3	5	4	4	7	6	9	8	3	5	16	0	0	0	0	0	0	0	0	0	0	0	0	0	0	0	0	0	0	0	0	0	0	0	0	0	0	0
BJ09219	4	2	4	3	5	3	3	5	6	3	3	3	5	4	4	6	5	9	8	3	4	13	0	0	0	0	0	0	0	0	0	0	0	0	0	0	0	0	0	0	0	0	0	0	0	0	0	0	0
BJ09220	3	2	4	3	4	3	3	5	7	3	3	3	5	4	4	6	5	10	8	3	5	15	0	0	0	0	0	0	0	0	0	0	0	0	0	0	0	0	0	0	0	0	0	0	0	0	0	0	0
BJ09221	4	2	4	4	5	3	3	5	7	3	3	3	5	4	4	8	6	9	8	3	5	15	0	0	0	0	0	0	0	0	0	0	0	0	0	0	0	0	0	0	0	0	0	0	0	0	0	0	0
BJ09222	4	2	4	3	5	3	3	5	5	3	3	2	4	4	4	9	6	9	6	3	5	13	0	0	0	0	0	0	0	0	0	0	0	0	0	0	0	0	0	0	0	0	0	0	0	0	0	0	0
BJ09223	4	2	4	3	5	3	3	5	9	3	3	3	5	4		9	6	8	7	3	5	12	0	0	0	0	0	0	0	0	0	0	0	0	0	0	0	0	0	0	0	0	0	0	0	0	0	0	0
BJ09224	4	2	4	3	5	2			7	3	3	3	5	4	5	7	6	9	8	3	5	15	0	0	0	0	0	0	0	0	0	0	0	0	0	0	0	0	0	0	0	0	0	0	0	0	0	0	0
BJ09225	4	2	4	3	5	3	3	5	7	3	3	3	5	4	4	9	6	4	8	3	5	16	0	0	0	0	0	0	0	0	0	0	0	0	0	0	0	0	0	0	0	0	0	0	0	0	0	0	0
BJ09226	4	2	4	3	5	3	3	5	7	3	3	3	5	4	4	9	6	9	8	3	5	14	0	0	0	0	0	0	0	0	0	0	0	0	0	0	0	0	0	0	0	0	0	0	0	0	0	0	0
BJ09227	3		4	3	5	3	3	5	7	3	3	3	5	4	4	6	2	9	8	3	5	14	0	0	0	0	0	0	0	0	0	0	0	0	0	0	0	0	0	0	0	0	0	0	0	0	0	0	0
BJ09229	4	2	4	3	5	3	3	5	7	3	3	5	5	4	5	9	5	9	8	3	5	16	0	0	0	0	0	0	0	0	0	0	0	0	0	0	0	0	0	0	0	0	0	0	0	0	0	0	0
BJ09230	4	2	4	4	3	2	4	5	6	2	2	2	1	2	2	6	6	1	8	1	5	4	1	1	1	1	1	1	1	1	1	1	1	1	1	1	1	1	1	1	1	1	1	1	1	0	0	0	0
BJ09231	3	2	4	1	5	3	3	5		3	3	3	5	4	4	6	5	7	8	3	5	13	0	0	0	0	0	0	0	0	0	0	0	0	0	0	0	0	0	0	0	0	0	0	0	0	0	0	0
BJ09232	3	1	4	3	3	2	3	5	4	3	2	3	3	2	4	6	4	6	8	4	3	6	1	1	1	1	1	1	1	1	1	1	1	1	1	1	1	1	1	1	1	1	1	1	1	1	1	1	1
BJ09233	4	2	4	3	5	3	3	5	8	3	3	3	5	4	4	9	6	9	8	3	5	14	0	0	0	0	0	0	0	0	0	0	0	0	0	0	0	0	0	0	0	0	0	0	0	0	0	0	0
BJ09234	4	2	4	3	5	4	3	5	7	3	3	3	5	4	4	9	6	9	8	3	5	13	0	0	0	0	0	0	0	0	0	0	0	0	0	0	0	0	0	0	0	0	0	0	0	0	0	0	0
BJ09235	4	2	4	3	5	3	3	5	5	3	3	3	4	4	4	8	4	9	8	4	4	8	0	0	0	0	0	0	0	0	0	0	0	0	0	0	0	0	0	0	0	0	0	0	0	0	0	0	0
BJ09236	4	2	4	3	5	3	3	5	7	3	3	3	5	4	4	9	6	7	8	3	5	14	0	0	0	0	0	0	0	0	0	0	0	0	0	0	0	0	0	0	0	0	0	0	0	0	0	0	0
BJ09237	4	2	4	3	4	3	3	5	8	3	3	4	5	4	4	9	6	9	8	3	5	16	0	0	0	0	0	0	0	0	0	0	0	0	0	0	0	0	0	0	0	0	0	0	0	0	0	0	0
BJ09238	4	2	4	3	3	3	3	4	7	3	3	3	4	4	3	8	8	10	10	5	5	9	0	0	0	0	0	0	0	0	0	0	0	0	0	0	0	0	0	0	0	0	0	0	0	0	0	0	0
BJ09239	4	2	4	3	5	3	3	5	7	3	3	3	5	4	4	9	6	9	7		5	11	0	0	0	0	0	0	0	0	0	0	0	0	0	0	0	0	0	0	0	0	0	0	0	0	0	0	0
BJ09240	4	2	4	3	5	2	2	5	7	3	3	3	5	4	4	6	5	11	8	3	5	15	0	0	0	0	0	0	0	0	0	0	0	0	0	0	0	0	0	0	0	0	0	0	0	0	0	0	0
BJ09241	4	2	4	3	5	3	3	5	7	3	3	3	5	4	4	9	6	9	8	3	5	15	0	0	0	0	0	0	0	0	0	0	0	0	0	0	0	0	0	0	0	0	0	0	0	0	0	0	0
BJ09243	4	2	4	3	5	3	3	5	7	3	3	3	5	4	4	9	6	9	8	3	3	15	0	0	0	0	0	0	0	0	0	0	0	0	0	0	0	0	0	0	0	0	0	0	0	0	0	0	0
BJ09244	4	2	4	3	5					3	3	3	4	4	4	9	5	6	5		5	16	0	0	0	0	0	0	0	0	0	0	0	0	0	0	0	0	0	0	0	0	0	0	0	0	0	0	0
BJ09245	4	2	4	3	5	3	3	5	7	3	3	3	5	4	4	9	4	6	8	3	5	18	0	0	0	0	0	0	0	0	0	0	0	0	0	0	0	0	0	0	0	0	0	0	0	0	0	0	0
BJ09246	3	2	4	3	3				1	3	2	2	3	4	4	8	1	8	7		4	4	1	1	1	1	1	1	1	1	1	1	1	1	1	1	1	1	1	1	1	1	1	1	1	1	1	1	1
BJ09247	4	2	4	3	5	3	3	5	7	3	3	3	5	4	4	9	7	8	8	3	5	15	0	0	0	0	0	0	0	0	0	0	0	0	0	0	0	0	0	0	0	0	0	0	0	0	0	0	0
BJ09248	4	2	4	3	5	3	3	5	7	3	3	3	4	4	4	9	6	6	8	3	5	15	0	0	0	0	0	0	0	0	0	0	0	0	0	0	0	0	0	0	0	0	0	0	0	0	0	0	0
BJ09249	4	2	4	3	5	3	3	5	5	3	4	3	4	4	4	9	6	10	10	3	5	13	0	0	0	0	0	0	0	0	0	0	0	0	0	0	0	0	0	0	0	0	0	0	0	0	0	0	0
BJ09250	4	2	4	3	5	3	3			3	3	3	5	4	4	8	6	9	8	3	5	12	0	0	0	0	0	0	0	0	0	0	0	0	0	0	0	0	0	0	0	0	0	0	0	0	0	0	0
BJ09251	4	2	4	3	5	3	3	5	7	3	3	3	4	4	4	8	7	9	7	2	4	15	0	0	0	0	0	0	0	0	0	0	0	0	0	0	0	0	0	0	0	0	0	0	0	0	0	0	0
BJ09252	4	2	4	3	5	3	3	5	7	3	3	3	5	4	4	9	6	9	8	3	5	13	0	0	0	0	0	0	0	0	0	0	0	0	0	0	0	0	0	0	0	0	0	0	0	0	0	0	0
BJ09253	2	1	4	3	3	2	3	5	6	3	2	3	3	2	4	9	3	9	8	3	3	4	1	1	0	1	1	1	1	1	1	1	1	1	0	1	1	1	1	1	1	1	1	1	1	1	1	1	1
BJ09254	4	2	4	1	5	3	3	5	5	3	3	3	5	4	4	6	5	9	8	3	5	15	0	0	0	0	0	0	0	0	0	0	0	0	0	0	0	0	0	0	0	0	0	0	0	0	0	0	0
BJ09255	3	2	4	3	5	3	2	5	7	3	3	3	5	4	4	6	5	9	10	3	5	15	0	0	0	0	0	0	0	0	0	0	0	0	0	0	0	0	0	0	0	0	0	0	0	0	0	0	0
BJ09257	4	2	4	3	5	3	3	5	7	3	3	3	6	4	4	9	6	7	10	3	3	15	0	0	0	0	0	0	0	0	0	0	0	0	0	0	0	0	0	0	0	0	0	0	0	0	0	0	0
BJ09258	4	2	4	3	5	3	3	5	7	3	3	3	5	4	5	9	6	9	8	4	5	15	0	0	0	0	0	0	0	0	0	0	0	0	0	0	0	0	0	0	0	0	0	0	0	0	0	0	0
BJ09259	4	2	4	3	5	2	3	5	7	3	3	3	5	4	4	9	6	9	8	3	5	16	0	0	0	0	0	0	0	0	0	0	0	0	0	0	0	0	0	0	0	0	0	0	0	0	0	0	0
BJ09260	4	2	2	3	5		4	5	7	3	3	3	4	2	4	10	2	9	8	5	4	6	1	1	1	0	0	0	0	1	1	1	1	1	1	1	1	1	1	1	1	1	1	1	0	0	0	0	0
BJ09261	4	2	4	3	5	2	3	5	7	3	3	3	5	4	4	9	6	8	8	3	5	18	0	0	0	0	0	0	0	0	0	0	0	0	0	0	0	0	0	0	0	0	0	0	0	0	0	0	0
BJ09262	4	2	4	3	5	3			7	3	3	4	4	4	4	8	5	11	7		4	11	0	0	0	0	0	0	0	0	0	0	0	0	0	0	0	0	0	0	0	0	0	0	0	0	0	0	0
BJ09263	4	2	4	3	5	3	3	5	4	3	3	3	4	4	6	0	6	6	10	3	3	10	0	0	0	0	0	0	0	0	0	0	0	0	0	0	0	0	0	0	0	0	0	0	0	0	0	0	0
BJ09266	4	2	4	3	5	3		5	7	3	3	3	5	4	4	9	6	8	8	3		15	0	0	0	0	0	0	0	0	0	0	0	0	0	0	0	0	0	0	0	0	0	0	0	0	0	0	0
BJ09267	4	2	4	3	5	3	3	5	7	3	3	3	5	4	4	9	6	9	8	3	5	15	0	0	0	0	0	0	0	0	0	0	0	0	0	0	0	0	0	0	0	0	0	0	0	0	0	0	0
BJ09268	4	2	4	3	5	3	3	5	9	3	3	3	4	4	4	9	7	10	2	5	5	15	0	0	0	0	0	0	0	0	0	0	0	0	0	0	0	0	0	0	0	0	0	0	0	0	0	0	0
BJ09269	4	2	4	3	5	3	3	5	6	3	3	3	5	4	4	8	6	9	8	3	5		0	0	0	0	0	0	0	0	0	0	0	0	0	0	0	0	0	0	0	0	0	0	0	0	0	0	0
BJ09270	3	2	4	3	3	4	1	5	1	3	2	2	3	4	4	8	1	11	6	4	4	7	1	1	1	1	0	1	1	1	1	1	1	1	1	1	1	1	1	1	1	1	1	1	1	1	1	1	1
BJ09271	4	2	4	3	2	3	3	5	7	3	3	3	4	4	4	9	7	6	7	5	5	13	0	0	0	0	0	0	0	0	0	0	0	0	0	0	0	0	0	0	0	0	0	0	0	0	0	0	0
BJ09272		2	4	3	5	3	3	5	7	3	3	3	5	4	4	9	5	9	8	3	5	13	0	0	0	0	0	0	0	0	0	0	0	0	0	0	0	0	0	0	0	0	0	0	0	0	0	0	0
BJ09273	4	2	4	2	5	3	2	5	5	3	3	3	4	4	4	9	7	10	10	5	5	13	0	0	0	0	0	0	0	0	0	0	0	0	0	0	0	0	0	0	0	0	0	0	0	0	0	0	0
BJ09274	4	2	4	3	5	3	3	5	7	3	3	5	5	4	4	8	4	7	7	3	5	15	0	0	0	0	0	0	0	0	0	0	0	0	0	0	0	0	0	0	0	0	0	0	0	0	0	0	0
BJ09275		2	4	5	3	2	3	4	5	2	2	2	1	2	2			9	8	3	4	5	1	1	1	1	1	1	1	1	1	1	1	1	1	1	1	1	1	1	1	1	1	1	1	1	1	1	1
BJ09276	4	2	4	3	5	2	3	5	7	3	3	4	5	4	4	9	6	9	6	3	5	15	0	0	0	0	0	0	0	0	0	0	0	0	0	0	0	0	0	0	0	0	0	0	0	0	0	0	0
BJ09277	4	2	4	3	5	3	3	5	7	3	3	3	5	4	4	9	9	8	6	3	5	22	0	0	0	0	0	0	0	0	0	0	0	0	0	0	0	0	0	0	0	0	0	0	0	0	0	0	0
BJ09278	4	2	4	3	5	3	3	5	6	3	3	3	5	4	4	9	6	9	8	3	5	15	0	0	0	0	0	0	0	0	0	0	0	0	0	0	0	0	0	0	0	0	0	0	0	0	0	0	0
BJ09279	4	2	4	3	5	3	4	5	7	3	3	3	5	4	4	9	6	9	8	3	6	12	0	0	0	0	0	0	0	0	0	0	0	0	0	0	0	0	0	0	0	0	0	0	0	0	0	0	0
BJ09280	4	2	4	3	5	3	3	5	7	3	3	3	5	4	4	9	5	9	8	4	5	15	0	0	0	0	0	0	0	0	0	0	0	0	0	0	0	0	0	0	0	0	0	0	0	0	0	0	0
BJ09281	4	2	4	3	5	3	3	5	7	3	3	3	5	4	4	5	5	9	8	3	5	15	0	0	0	0	0	0	0	0	0	0	0	0	0	0	0	0	0	0	0	0	0	0	0	0	0	0	0
BJ09283	4	2	4	3	5	2	3	5	7	3	3	3	5	4	5	9	6	9	8	3	5		0	0	0	0	0	0	0	0	0	0	0	0	0	0	0	0	0	0	0	0	0	0	0	0	0	0	0
BJ09284	4	2	4	3	5	3	3	5	7	3	3	3	5	4	4	6	5	9	6	3	5	13	0	0	0	0	0	0	0	0	0	0	0	0	0	0	0	0	0	0	0	0	0	0	0	0	0	0	0
BJ09285	4	2	4	3	5	2	3	5	7	3	3	3	5	4	4	9	6	5	8	3	5	18	0	0	0	0	0	0	0	0	0	0	0	0	0	0	0	0	0	0	0	0	0	0	0	0	0	0	0
BJ09286	4	2	4	3	5	3	3	5	7	3	3	3	5	4	4	7	6	9	8	3	3	12	0	0	0	0	0	0	0	0	0	0	0	0	0	0	0	0	0	0	0	0	0	0	0	0	0	0	0
BJ09287	4	2	4	3	5	3	3	5	6	3	3	3	5	4	3	9	6	9	7	3	5	19	0	0	0	0	0	0	0	0	0	0	0	0	0	0	0	0	0	0	0	0	0	0	0	0	0	0	0
BJ09288	4	2	4	3	5	3	3	5	7	3	3	3	5	4	4	9	4	9	8	3	5	18	0	0	0	0	0	0	0	0	0	0	0	0	0	0	0	0	0	0	0	0	0	0	0	0	0	0	0
BJ09289	3	2	4	3	3	5	1	5	1	3	2	2	3	4	3	8	1	6	4	4	5	9	1	1	1	1	1	1	1	1	1	1	1	1	1	1	1	1	1	1	1	1	1	1	1	0	1	0	0
BJ09290	4	2	4	3	5	3	3	5	7	3	3	3	5	4	7	6	5	8	8	3	5	13	0	0	0	0	0	0	0	0	0	0	0	0	0	0	0	0	0	0	0	0	0	0	0	0	0	0	0
BJ09291	4	2	4	3	5	3	3	5	7	3	3	3	5	4	4	6	5	9	8	3	5	16	0	0	0	0	0	0	0	0	0	0	0	0	0	0	0	0	0	0	0	0	0	0	0	0	0	0	0
BJ09292	3	2	4	3	4	3	3	3	7	3	3	3	5	4	6	6	5	9	8	3	5	18	0	0	0	0	0	0	0	0	0	0	0	0	0	0	0	0	0	0	0	0	0	0	0	0	0	0	0
BJ09293	4	2	4	3	5	3	3	5	7	3	3	3	3	4	4	9	7	9	3	3	5	15	0	0	0	0	0	0	0	0	0	0	0	0	0	0	0	0	0	0	0	0	0	0	0	0	0	0	0
BJ09296	4	2	4	3	5	3	3	5	7	3	3	3	4	4	4	9	6	10	7	5	5	14	0	0	0	0	0	0	0	0	0	0	0	0	0	0	0	0	0	0	0	0	0	0	0	0	0	0	0
BJ09297	4	2	4	3	5	3	3	5	7	3	3	3	5	4	4	9	6	9	8	3	5	14	0	0	0	0	0	0	0	0	0	0	0	0	0	0	0	0	0	0	0	0	0	0	0	0	0	0	0
BJ09298	4	2	4	3	4	3	3	5	8	3	3	3	5	4	6	9	6	9	8	3	5	13	0	0	0	0	0	0	0	0	0	0	0	0	0	0	0	0	0	0	0	0	0	0	0	0	0	0	0
BJ09299	4	2	2	3	5	3	3	5	4	3	3	3	5	4	4	6	5	9	8	3	5	18	0	0	0	0	0	0	0	0	0	0	0	0	0	0	0	0	0	0	0	0	0	0	0	0	0	0	0
BJ09301	3	2	4	3	5	3	3	5	7	3	2	3	5	4	4	6	5	5	8	3	5	15	0	0	0	0	0	0	0	0	0	0	0	0	0	0	0	0	0	0	0	0	0	0	0	0	0	0	0
BJ09303	4	2	4	3	5	3	3	5	6	3	3	3	6	4	4	9	6	9	5	3	5	15	0	0	0	0	0	0	0	0	0	0	0	0	0	0	0	0	0	0	0	0	0	0	0	0	0	0	0
BJ09304	3	2	4	3	5	3	3	5	7	3	3	3	5	4	4	9	6	9	8	3	5	15	0	0	0	0	0	0	0	0	0	0	0	0	0	0	0	0	0	0	0	0	0	0	0	0	0	0	0
BJ09305	0	2	4	3	5	3	2	5	7	1	3	3	4	4	4	0	0	10	8	5	3	18	0	0	0	0	0	0	0	0	0	0	0	0	0	0	0	0	0	0	0	0	0	0	0	0	0	0	0
BJ09306	4	2	4	3	5	3	4	5	7	3	3	3	4	4	4	8	7	11	7	2	5	15	0	0	0	0	0	0	0	0	0	0	0	0	0	0	0	0	0	0	0	0	0	0	0	0	0	0	0
BJ09307	4	2	4	5	3	2	2	5	2	2	2	2	1	2	2	6	5	1	14	3	3	4	1	0	1	1	1	1	1	1	1	1	1	1	1	1	1	1	1	1	1	1	1	1	1	1	1	1	0
BJ09308	4	2	4	3	5	3	3	5	6	3	3	3	5	4	4	9	6	9	8	3	5	14	0	0	0	0	0	0	0	0	0	0	0	0	0	0	0	0	0	0	0	0	0	0	0	0	0	0	0
BJ09309	4	2	4	3	5	3	3	5	7	3	3	3	5	3	4	9	5	9	8	3	5	16	0	0	0	0	0	0	0	0	0	0	0	0	0	0	0	0	0	0	0	0	0	0	0	0	0	0	0
BJ09310	4	2	4	3	5	3	2	5	7	3	3	3	5	2	4	6	5	9	8	3	5	14	0	0	0	0	0	0	0	0	0	0	0	0	0	0	0	0	0	0	0	0	0	0	0	0	0	0	0
BJ09311	4	2	4	3	5	3	3	5	6	3	3	3	4	4	4	9	9	11	7	5	5	15	0	0	0	0	0	0	0	0	0	0	0	0	0	0	0	0	0	0	0	0	0	0	0	0	0	0	0
BJ09312	4	2	4	3	5	3	4	5	8	3	3	3	5	4	4	9	6	9	9	3	5	15	0	0	0	0	0	0	0	0	0	0	0	0	0	0	0	0	0	0	0	0	0	0	0	0	0	0	0
BJ09313	3	1	4	3	3	2	3	5	5	3	2	4	3	2	4	6	2	5	8	3	3	6	1	0	1	1	1	1	1	1	1	1	1	1	1	1	1	1	1	1	1	1	1	1	1	1	1	1	1
BJ09314	3	1	4	3	3	3	3	5	5	3	2	4	3	2	4	6	3	6	6	3	3	6	1	1	1	1	1	1	1	1	1	1	1	1	0	0	0	0	0	0	0	0	0	1	1	1	1	1	1
BJ09315	0	2	4	5	3	2	3	5	5	2	2	2	1	2	2			1	4	3	5	4	1	1	1	1	1	1	1	1	1	1	1	1	1	0	0	0	0	0	0	0	0	0	0	0	1	1	1
BJ09316	4	2	4	3	5	3	3	5	7	3	3	3	5	4	4	9	6	9	7	3	5	15	0	0	0	0	0	0	0	0	0	0	0	0	0	0	0	0	0	0	0	0	0	0	0	0	0	0	0
H37Rv	3	3	4	3	3	3	2	6	3	3	2	1	2	2	6	3	5	6	5	3	3	4	1	1	1	1	1	1	1	1	1	1	1	1	1	1	1	1	1	1	1	0	0	1	1	1	1	1	1
[truncated: 20 more columns]
